# Supplementary material for: Comparison of Transcriptomic Profiles of MiaPaCa-2 Pancreatic Cancer Cells Treated with Different Statins
Source: Molecules. 2021 Jun 9;26(12):3528. doi: 10.3390/molecules26123528 (PMC8226792; doi:10.3390/molecules26123528)
Supplement: Supplementary file 1 [file molecules-26-03528-s001.zip]

Archive with 1 entries (1 files):
- molecules-1165819-supplementary.xlsx
